# Supplementary material for: EXFI: Exon and splice graph prediction without a reference genome
Source: Ecol Evol. 2020 Jul 28;10(16):8880–93. doi: 10.1002/ece3.6587 (PMC7452765; doi:10.1002/ece3.6587)
Supplement: Supplementary file 3 — Table S1 [file ECE3-10-8880-s003.tsv]

species	type	accession_number
clupea_harengus	WGS	SRR611633
clupea_harengus	WGS	SRR611633
clupea_harengus	WGS	SRR611634
clupea_harengus	WGS	SRR611634
clupea_harengus	WGS	SRR611635
clupea_harengus	WGS	SRR611635
clupea_harengus	RNA	SRR611605
salmo_salar	WGS	ERR2247296
salmo_salar	WGS	ERR2247297
salmo_salar	WGS	ERR2247298
salmo_salar	WGS	ERR2247299
ambystoma_mexicanum	WGS	SRR1706011
ambystoma_mexicanum	WGS	SRR1706012
ambystoma_mexicanum	WGS	SRR1706013
ambystoma_mexicanum	WGS	SRR1706014
ambystoma_mexicanum	WGS	SRR1706015
ambystoma_mexicanum	WGS	SRR1706016
ambystoma_mexicanum	WGS	SRR1706017
ambystoma_mexicanum	WGS	SRR1706018
ambystoma_mexicanum	WGS	SRR1706020
ambystoma_mexicanum	WGS	SRR1706021
ambystoma_mexicanum	WGS	SRR1706022
ambystoma_mexicanum	WGS	SRR1706023
ambystoma_mexicanum	WGS	SRR1706025
ambystoma_mexicanum	WGS	SRR1706026
ambystoma_mexicanum	WGS	SRR1706027
ambystoma_mexicanum	WGS	SRR1706028
ambystoma_mexicanum	WGS	SRR1706029
ambystoma_mexicanum	WGS	SRR1706030
ambystoma_mexicanum	WGS	SRR2027504
ambystoma_mexicanum	WGS	SRR2027505
ambystoma_mexicanum	WGS	SRR2027506
ambystoma_mexicanum	WGS	SRR2027507
ambystoma_mexicanum	WGS	SRR2027508
ambystoma_mexicanum	WGS	SRR2027509
ambystoma_mexicanum	WGS	SRR2027510
ambystoma_mexicanum	WGS	SRR2027511
ambystoma_mexicanum	WGS	SRR2027512
ambystoma_mexicanum	WGS	SRR2027513
ambystoma_mexicanum	WGS	SRR2027514
ambystoma_mexicanum	WGS	SRR2027515
ambystoma_mexicanum	WGS	SRR2027516
ambystoma_mexicanum	WGS	SRR2027517
ambystoma_mexicanum	WGS	SRR2027518
pinus_lambertiana	WGS	SRR2026990
pinus_lambertiana	WGS	SRR2026995
pinus_lambertiana	WGS	SRR2026998
pinus_lambertiana	WGS	SRR2027002
pinus_lambertiana	WGS	SRR2027003
pinus_lambertiana	WGS	SRR2027004
pinus_lambertiana	WGS	SRR2027005
pinus_lambertiana	WGS	SRR2027006
pinus_lambertiana	WGS	SRR2027007
pinus_lambertiana	WGS	SRR2027008
pinus_lambertiana	WGS	SRR2027009
pinus_lambertiana	WGS	SRR2027010
pinus_lambertiana	WGS	SRR2027011
pinus_lambertiana	WGS	SRR2027012
pinus_lambertiana	WGS	SRR2027013
pinus_lambertiana	WGS	SRR2027088
pinus_lambertiana	WGS	SRR2027089
pinus_lambertiana	WGS	SRR2027090
pinus_lambertiana	WGS	SRR2027091
pinus_lambertiana	WGS	SRR2027092
pinus_lambertiana	WGS	SRR2027093
pinus_lambertiana	WGS	SRR2027094
pinus_lambertiana	WGS	SRR2027095
pinus_lambertiana	WGS	SRR2027096
pinus_lambertiana	WGS	SRR2027097
pinus_lambertiana	WGS	SRR2027098
pinus_lambertiana	WGS	SRR2027099
pinus_lambertiana	WGS	SRR2027100
pinus_lambertiana	WGS	SRR2027101
tinca_tinca	WGS	ERR1725872
tinca_tinca	WGS	ERR1725873
