# Supplementary material for: EXFI: Exon and splice graph prediction without a reference genome
Source: Ecol Evol. 2020 Jul 28;10(16):8880–93. doi: 10.1002/ece3.6587 (PMC7452765; doi:10.1002/ece3.6587)
Supplement: Supplementary file 4 — Table S2 [file ECE3-10-8880-s004.tsv]

m	baiting	build_memory	build_time	fpr2	precision	recall	f_1	map	perfect
4	baited	4.1773828125	2H 29M 19S	0.08109999999999999	0.9584474122451816	0.9383848475830109	0.9483100302580147	0.9997220853154657	0.9870335429996983
4	unbaited	4.029482421875	2H 47M 24S	0.326	0.909941002821225	0.887205050805663	0.8984292089214562	0.9990341555729005	0.8749329577513921
8	baited	8.1773828125	2H 40M 23S	0.0361	0.9632040647935033	0.9429743633348923	0.9529818681790839	0.9998262908759282	0.9936096755982108
8	unbaited	8.029482421875	2H 49M 31S	0.14300000000000002	0.9502533684763588	0.9304047446962289	0.94022431456455	0.9996113714030144	0.9716344546390097
12	baited	12.177080078125	2H 32M 50S	0.0229	0.9644225862836422	0.9441775434717912	0.9541926925287202	0.9998393208046987	0.995309904569586
12	unbaited	12.029443359375	2H 52M 12S	0.0867	0.9574990990052149	0.9375154117597041	0.947401887388268	0.9997134185261897	0.986359156060981
16	baited	16.177216796875	2H 35M 27S	0.0167	0.965104815839417	0.9447982653798733	0.9548435885372021	0.9998631987179766	0.9956028159349608
16	unbaited	16.0294140625	2H 55M 45S	0.061	0.9607056396895185	0.9405998894604821	0.9505464583590675	0.9997937360907562	0.9907550344677848
20	baited	20.17763671875	2H 43M 36S	0.0131	0.9653203164187272	0.945023595935547	0.9550641334809964	0.999839315222277	0.9957049393197822
20	unbaited	20.029609375	2H 51M 30S	0.0466	0.9618622263427471	0.9417159134390545	0.9516824617314742	0.9997546502463268	0.9924592947388762
24	baited	24.177529296875	2H 42M 14S	0.0108	0.9656571096036758	0.9453594660090983	0.955400493258514	0.9998588588849417	0.9960827912066914
24	unbaited	24.029677734375	2H 55M 53S	0.037599999999999995	0.9630086393510607	0.9428383146975043	0.9528167418019801	0.9998002462182484	0.9940942360177781
28	baited	28.177412109375	2H 39M 12S	0.00918	0.9658037253701267	0.9454742570468943	0.9555308731623374	0.9998783978042117	0.9963519341263534
28	unbaited	28.02943359375	2H 56M 38S	0.031400000000000004	0.9635638782972736	0.9433102334084436	0.9533294949685913	0.9998523446796314	0.994671380056109
32	baited	32.1772265625	2H 43M 7S	0.00797	0.9659400101191937	0.9455932996046087	0.9556583678059921	0.9998740529542183	0.9962063881210221
32	unbaited	32.02935546875	2H 52M 53S	0.0269	0.9642330583644745	0.9439755962756685	0.9539968011411911	0.9998501749045137	0.994825605760232
36	baited	36.177412109375	2H 44M 22S	0.00705	0.9658862411458401	0.9455550359253433	0.955612511252092	0.9998805692719938	0.9963779917397365
36	unbaited	36.029384765625	2H 54M 22S	0.0235	0.964099746811255	0.9438225415586072	0.9538533921408976	0.9998501713258318	0.9952532538879455
40	baited	40.177509765625	2H 43M 45S	0.00632	0.9659965429782503	0.9456506951235066	0.955715347630117	0.9998740532277117	0.996050048641512
40	unbaited	40.029609375	2H 54M 5S	0.0209	0.9645995600730461	0.9443220951490158	0.9543531292194757	0.9998306302941604	0.9951729633835724
44	baited	44.177080078125	2H 43M 50S	0.005719999999999999	0.9659608102004655	0.9456485693635475	0.9556967736114155	0.9998805718653372	0.9965582983010804
44	unbaited	44.02951171875	2H 58M 28S	0.0187	0.964628172390432	0.9443603588282811	0.9543866734840315	0.9998610314937377	0.9956832907742282
48	baited	48.177373046875	2H 48M 18S	0.00523	0.9661942225300915	0.9458462650397517	0.9559119721827457	0.9998805679752797	0.9966189879547375
48	unbaited	48.029345703125	2H 56M 26S	0.017	0.9651646552510325	0.9448896730581183	0.9549195559842658	0.9998610320972428	0.9959981586752885
52	baited	52.1771484375	2H 42M 6S	0.00482	0.9661598460863636	0.9458228816802007	0.9558832059707519	0.9998653689975202	0.996360619997481
52	unbaited	52.02947265625	2H 56M 43S	0.015600000000000001	0.9649234804662393	0.9446494621827303	0.9546788462612625	0.9998371462817239	0.9958396303437733
56	baited	56.172763671875	2H 53M 26S	0.00446	0.9662207205348747	0.9458845287190171	0.9559444818618621	0.9998805695313331	0.9965994888375941
56	unbaited	56.02919921875	2H 56M 16S	0.0144	0.9652011152319492	0.9449130564176693	0.9549493421787589	0.9998718872955625	0.9959503356987136
60	baited	60.176806640625	2H 49M 19S	0.00416	0.9662179622202293	0.9458653968793844	0.9559333613339764	0.999878395955797	0.9965299417386339
60	unbaited	60.02884765625	3H 6M 46S	0.013300000000000001	0.9652440904530906	0.9449428170570979	0.9549855738141633	0.9998545141859526	0.9959198829164911
