# Supplementary material for: EXFI: Exon and splice graph prediction without a reference genome
Source: Ecol Evol. 2020 Jul 28;10(16):8880–93. doi: 10.1002/ece3.6587 (PMC7452765; doi:10.1002/ece3.6587)
Supplement: Supplementary file 5 — Table S3 [file ECE3-10-8880-s005.tsv]

m	baiting	max_memory	build_time	fpr2	precision	recall	f_1	map	perfect
4	baited	4.363740234375	6H 18M 19S	0.13699999999999998	0.9305854343607461	0.8932107470922936	0.9115151347628491	0.9997036942274933	0.9567816866100832
4	unbaited	4.02974609375	8H 30M 57S	0.825	0.23527008448620873	0.07122864928212472	0.10935099227594523	0.9988071131840833	0.1632286674559601
60	baited	60.356689453125	6H 33M 12S	0.006770000000000001	0.9468781077458421	0.9095184610689669	0.9278223563262854	0.9999248031251822	0.9799581529391639
60	unbaited	60.0289453125	8H 37M 19S	0.0475	0.942142645614068	0.9048090691908622	0.9230985340763125	0.9998608610631907	0.9785594419400481
