# Supplementary material for: EXFI: Exon and splice graph prediction without a reference genome
Source: Ecol Evol. 2020 Jul 28;10(16):8880–93. doi: 10.1002/ece3.6587 (PMC7452765; doi:10.1002/ece3.6587)
Supplement: Supplementary file 6 — Table S4 [file ECE3-10-8880-s006.tsv]

k	m	build_memory	build_time	fpr2	precision	recall	f_1	map	perfect
21	4	4.177265625	3H 16M 32S	0.10099999999999999	0.9506289695531626	0.9351111772458653	0.9428062252923128	0.9943921113538675	0.9737326063607936
21	60	60.17744140625	3H 42M 38S	0.0054600000000000004	0.9615313970097262	0.9458887802389354	0.9536459466323469	0.9945242422212474	0.9873932238037717
23	4	4.17705078125	2H 54M 9S	0.0897	0.9555748506494772	0.9381318821478679	0.9467730326424265	0.9968884856647316	0.9825261512278248
23	60	60.1761328125	3H 10M 21S	0.00468	0.9643517656281807	0.9466030355852217	0.9553949765174611	0.9970222755445446	0.9928859455736938
25	4	4.1773828125	2H 29M 19S	0.08109999999999999	0.9584474122451816	0.9383848475830109	0.9483100302580147	0.9997220853154657	0.9870335429996983
25	60	60.176806640625	2H 49M 19S	0.00416	0.9662179622202293	0.9458653968793844	0.9559333613339764	0.999878395955797	0.9965299417386339
27	4	4.177080078125	2H 27M 36S	0.0731	0.9609231787445083	0.9382615535053782	0.949457163569405	0.9999804060732465	0.9910150960320121
27	60	60.177041015625	2H 38M 6S	0.0037	0.9677764931052277	0.9448195229794651	0.9561602313051466	0.9999825807111861	0.9971497688678116
29	4	4.176796875	2H 22M 27S	0.0655	0.9631542173409899	0.9377046043960716	0.950259045033983	1	0.9922421886940763
29	60	60.1765625	2H 28M 20S	0.00329	0.9693521899404253	0.9435780791633008	0.9562914991619377	1	0.9975410122468946
31	4	4.176787109375	2H 15M 7S	0.0584	0.9661091587867741	0.9373899919221121	0.9515329242082912	1	0.9937932152590944
31	60	60.17666015625	2H 18M 3S	0.00291	0.971188528002875	0.9421325623910548	0.9564399211883042	1	0.9978831851270746
33	4	4.176494140625	2H 10M 59S	0.052000000000000005	0.9684605806755335	0.9358381871519068	0.9518699580754038	1	0.9949931144324137
33	60	60.17677734375	2H 12M 18S	0.0025800000000000003	0.972839826706477	0.9398941371540326	0.9560832471086345	1	0.9982045770084644
35	4	4.176494140625	2H 5M 51S	0.046	0.9706700116825268	0.9343395263806811	0.9521583392274755	1	0.9959497629264178
35	60	60.17673828125	2H 8M 34S	0.00228	0.9746555281165925	0.9379873304706433	0.955969937452743	1	0.99831905672796994
37	4	4.176337890625	2H 1M 39S	0.0407	0.9723102370969208	0.9321648739424344	0.951814433638624	1	0.9966917740029313
37	60	60.17185546875	2H 3M 18S	0.00202	0.9753320220246635	0.9349623740487224	0.9547206385281032	1	0.9984410653976392
39	4	4.176181640625	1H 59M 54S	0.036000000000000004	0.9733721155537937	0.9290570128821054	0.9506984271657334	1	0.9972917775605062
39	60	60.1758984375	2H 2M 54S	0.00179	0.9759421238910457	0.9314187321967603	0.9531607748273562	1	0.9985321599522451
41	4	4.17625	1H 58M 31S	0.0317	0.9741549182236713	0.9247948641639386	0.9488333747726292	1	0.9975861204163159
41	60	60.174658203125	1H 57M 28S	0.00159	0.976503814126827	0.9268462225245525	0.9510272456206552	1	0.9986136556042804
43	4	4.175966796875	1H 55M 15S	0.0281	0.9752364551118484	0.9197100463415671	0.9466597232554679	1	0.9980186459169229
43	60	60.1750390625	2H 25M 55S	0.0014099999999999998	0.9771414013657894	0.9213341269503847	0.9484175134276395	1	0.9987036498456779
45	4	4.1759375	1H 52M 3S	0.0248	0.9759935257327188	0.9152268185876451	0.9446339261324928	1	0.9982590205630527
45	60	60.174794921875	2H 57M 14S	0.00126	0.9775837520178478	0.9165788019216871	0.9460988892838493	1	0.9987734206373678
47	4	4.175693359375	1H 47M 17S	0.022000000000000002	0.9767133100040606	0.9101526295650695	0.9422589796012685	1	0.9983871777206966
47	60	60.175537109375	1H 50M 8S	0.00113	0.9779989869905863	0.9112176353046214	0.9434279941632058	1	0.9988158741312988
49	4	4.17537109375	1H 43M 23S	0.0196	0.9766314135548368	0.9037774754474724	0.9387931300979965	1	0.9987365848279918
49	60	60.175146484375	1H 45M 44S	0.0010199999999999999	0.977968052527471	0.9049083797457591	0.9400207795763926	1	0.9989087408707559
51	4	4.17546875	1H 42M 44S	0.0174	0.9765797644527201	0.895265932570894	0.9341566935168149	1	0.9989031909491224
51	60	60.174619140625	1H 59M 5S	9.21e-4	0.9774957271101814	0.8960142000765273	0.9349830916776006	1	0.9989656939706452
53	4	4.175146484375	1H 39M 7S	0.0155	0.9753319308087891	0.8869669656902343	0.9290530159649083	1	0.999041608228144
53	60	60.17505859375	1H 40M 40S	8.33e-4	0.9758683490088536	0.8873240933633774	0.929492282529669	1	0.9990157503325642
55	4	4.175087890625	1H 38M 24S	0.0138	0.9724725467606238	0.8774393095531653	0.9225149155909971	1	0.9990246177986047
55	60	60.175244140625	1H 39M 51S	7.539999999999999e-4	0.9727187693641605	0.8776242506696144	0.9227279178321307	1	0.9990481373886451
57	4	4.175224609375	1H 36M 40S	0.0123	0.967288842420426	0.8653309808256452	0.9134736972022598	1	0.9991303004740575
57	60	60.17419921875	1H 39M 25S	6.86e-4	0.9673735066885618	0.8653203520258492	0.9135055256150887	1	0.9990850608256316
59	4	4.17486328125	1H 31M 24S	0.011000000000000001	0.9594868720776886	0.8506313507078781	0.9017859758639729	1	0.9992782639971226
59	60	60.172548828125	1H 33M 50S	6.24e-4	0.9593811372514226	0.850482547510735	0.9016556556308406	1	0.9991607177541766
61	4	4.174775390625	1H 27M 56S	0.00987	0.948033245556287	0.832653798733047	0.8866055220306297	1	0.9987002865662394
61	60	60.17083984375	2H 16M 24S	5.69e-4	0.9477814245742446	0.8323923302580672	0.8863471741846695	1	0.9991673685943052
63	4	4.1748046875	1H 26M 45S	0.00885	0.9313624132039917	0.810054844606947	0.8664834708817615	1	0.9993620905831372
63	60	60.17275390625	2H 23M 4S	5.17e-4	0.9308024365442528	0.8094787636580077	0.8659115612535873	1	0.9992104697094137
65	4	4.174677734375	1H 25M 36S	0.00793	0.9086599655469849	0.7815399005144339	0.8403195779797012	1	0.9994612082281906
65	60	60.173583984375	2H 15M 26S	4.71e-4	0.907676640845523	0.7806343267718209	0.8393756328585893	1	0.999228826085452
