# Supplementary material for: EXFI: Exon and splice graph prediction without a reference genome
Source: Ecol Evol. 2020 Jul 28;10(16):8880–93. doi: 10.1002/ece3.6587 (PMC7452765; doi:10.1002/ece3.6587)
Supplement: Supplementary file 7 — Table S5 [file ECE3-10-8880-s007.tsv]

m	baiting	build_memory	build_time	fpr2	depth	precision	recall	f_1	map	perfect
4	baited	4.180615234375	28M 40S	0.0139	5.371	0.13461689731380402	0.2655711917010331	0.17866783557067373	0.9999310375295919	0.9989580201736776
4	baited	4.180478515625	38M 53S	0.024	10.742	0.622885242970182	0.740472343862931	0.6766079571114317	0.999919531494479	0.9977790692476195
4	baited	4.180673828125	52M 51S	0.031400000000000004	16.113	0.904381325718534	0.9102334084435185	0.9072979306779222	0.9999387493030093	0.9965678488755216
4	baited	4.180634765625	1H 8M 9S	0.0381	21.484	0.9547705563325328	0.9389375451723991	0.9467878620293471	0.9999027277305947	0.9955968086049211
4	baited	4.1808203125	1H 26M 5S	0.044800000000000006	26.855	0.9622077133313088	0.9429807406147698	0.952497208623207	0.9998893757320724	0.9947095570691077
4	baited	4.180869140625	1H 41M 14S	0.051699999999999996	32.226	0.9630498724697455	0.9430997831724842	0.9529704272925964	0.9998610734248656	0.9936962066532805
4	baited	4.180458984375	1H 55M 49S	0.0587	37.597	0.9623321501069246	0.9422537307087284	0.952187105609409	0.9998241443319112	0.9924468905027084
4	baited	4.18068359375	2H 11M 37S	0.066	42.968	0.9612784999489764	0.9411525870498704	0.951109086983655	0.9997850494277756	0.9911739992313888
4	baited	4.180908203125	2H 29M 52S	0.0735	48.339	0.9599953101693333	0.9398962629139918	0.9498394721323837	0.9997459675055529	0.9894391961282842
4	baited	4.1773828125	2H 29M 19S	0.08109999999999999	53.71	0.9584474122451816	0.9383848475830109	0.9483100302580147	0.9997220853154657	0.9870335429996983
60	baited	60.180703125	33M 13S	8.89e-4	5.371	0.13363242983805096	0.2639704944517665	0.17743842624974726	0.9999730963806023	0.9990476118733206
60	baited	60.17544921875	44M 56S	0.0015	10.742	0.6191908804286027	0.7385208962203987	0.673611898799708	0.9999625721155131	0.9980787019296747
60	baited	60.179619140625	59M 41S	0.0019	16.113	0.904228811109728	0.9110390714680499	0.907621166412356	0.9999641322212915	0.9975272331384517
60	baited	60.181083984375	1H 17M 21S	0.0022400000000000002	21.484	0.9570087681192309	0.9413013902470133	0.949090094618157	0.99995245289054	0.9973287169412512
60	baited	60.18083984375	1H 39M 52S	0.00255	26.855	0.965597947156191	0.9463011776710174	0.9558521814096252	0.9999457723000571	0.9972235417629208
60	baited	60.180751953125	1H 53M 20S	0.0028599999999999997	32.226	0.9671768153695864	0.9470898346158751	0.9570279356009752	0.9999305329425812	0.9970454792141539
60	baited	60.180947265625	2H 3M 37S	0.00317	37.597	0.9672725930493614	0.9470026784575486	0.9570303185238812	0.9999131495868092	0.9968277886582045
60	baited	60.179541015625	2H 22M 22S	0.0034899999999999996	42.968	0.9670899489281868	0.9467539645423239	0.9568139144184207	0.9999022860716396	0.9967602404196921
60	baited	60.179580078125	2H 42M 12S	0.00382	48.339	0.9667007584887551	0.9463585731899153	0.9564215132860192	0.9998892558645535	0.9966559614002402
60	baited	60.176806640625	2H 49M 19S	0.00416	53.71	0.9662179622202293	0.9458653968793844	0.9559333613339764	0.999878395955797	0.9965299417386339
