# Supplementary material for: EXFI: Exon and splice graph prediction without a reference genome
Source: Ecol Evol. 2020 Jul 28;10(16):8880–93. doi: 10.1002/ece3.6587 (PMC7452765; doi:10.1002/ece3.6587)
Supplement: Supplementary file 8 — Table S6 [file ECE3-10-8880-s008.tsv]

method	max_memory	total_time	fpr2	precision	recall	f_1	map	perfect
exfi	4.1773828125	2H 35M 15S	0.08109999999999999	0.9584474122451816	0.9383848475830109	0.9483100302580147	0.9997220853154657	0.9870335429996983
exfi	8.1773828125	2H 46M 58S	0.0361	0.9632040647935033	0.9429743633348923	0.9529818681790839	0.9998262908759282	0.9936096755982108
exfi	12.177080078125	2H 39M 1S	0.0229	0.9644225862836422	0.9441775434717912	0.9541926925287202	0.9998393208046987	0.995309904569586
exfi	16.177216796875	2H 41M 55S	0.0167	0.965104815839417	0.9447982653798733	0.9548435885372021	0.9998631987179766	0.9956028159349608
exfi	20.17763671875	2H 50M 25S	0.0131	0.9653203164187272	0.945023595935547	0.9550641334809964	0.999839315222277	0.9957049393197822
exfi	24.177529296875	2H 48M 58S	0.0108	0.9656571096036758	0.9453594660090983	0.955400493258514	0.9998588588849417	0.9960827912066914
exfi	28.177412109375	2H 46M 24S	0.00918	0.9658037253701267	0.9454742570468943	0.9555308731623374	0.9998783978042117	0.9963519341263534
exfi	32.1772265625	2H 50M 39S	0.00797	0.9659400101191937	0.9455932996046087	0.9556583678059921	0.9998740529542183	0.9962063881210221
exfi	36.177412109375	2H 52M 7S	0.00705	0.9658862411458401	0.9455550359253433	0.955612511252092	0.9998805692719938	0.9963779917397365
exfi	40.177509765625	2H 51M 18S	0.00632	0.9659965429782503	0.9456506951235066	0.955715347630117	0.9998740532277117	0.996050048641512
exfi	44.177080078125	2H 52M 13S	0.005719999999999999	0.9659608102004655	0.9456485693635475	0.9556967736114155	0.9998805718653372	0.9965582983010804
exfi	48.177373046875	2H 56M 35S	0.00523	0.9661942225300915	0.9458462650397517	0.9559119721827457	0.9998805679752797	0.9966189879547375
exfi	52.1771484375	2H 50M 14S	0.00482	0.9661598460863636	0.9458228816802007	0.9558832059707519	0.9998653689975202	0.996360619997481
exfi	56.172763671875	3H 1M 34S	0.00446	0.9662207205348747	0.9458845287190171	0.9559444818618621	0.9998805695313331	0.9965994888375941
exfi	60.176806640625	2H 58M 11S	0.00416	0.9662179622202293	0.9458653968793844	0.9559333613339764	0.999878395955797	0.9965299417386339
chopstitch_50	28.06005859375	1H 41M 54S	0.0108	0.9426415621615957	0.9178181199778921	0.9300642359540398	0.9877715967443322	0.9803834666573514
chopstitch_50	19.085693359375	1H 26M 23S	0.0166	0.9416392454675869	0.9167361081586667	0.9290208197122142	0.9877723651084438	0.9795536476563336
chopstitch_50	15.29947265625	1H 11M 54S	0.0431	0.9356239979527067	0.9093087028612729	0.9222786756057779	0.9875915649764102	0.9748419143942658
chopstitch_50	13.020791015625	1H 9M 43S	0.0643	0.9269757259787416	0.8965350112665278	0.9115012881027715	0.9874212039422207	0.9689936963153777
chopstitch_50	12.62044921875	1H 22M 36S	0.0693	0.9240153708943967	0.8919688788741975	0.9077093642681378	NA	NA
chopstitch_50	12.283818359375	1H 16M 35S	0.0747	0.921279093372404	0.8875472981590918	0.9040986730416103	NA	NA
chopstitch_50	12.041962890625	1H 19M 38S	0.0805	0.9173834479372402	0.8817290931508014	0.8992029760762751	NA	NA
chopstitch_50	11.6962890625	1H 21M 39S	0.0865	0.9127302587775755	0.8742357892946728	0.8930684039087947	NA	NA
chopstitch_50	11.38115234375	1H 12M 34S	0.093	0.9065162058190279	0.864595467879767	0.8850597223763609	NA	NA
gmap	6.567138671875	40M 19S	NA	0.9175587202090288	0.9167063475192381	0.9171323358177291	0.9823391208681951	0.9272166878124588
