# Supplementary material for: EXFI: Exon and splice graph prediction without a reference genome
Source: Ecol Evol. 2020 Jul 28;10(16):8880–93. doi: 10.1002/ece3.6587 (PMC7452765; doi:10.1002/ece3.6587)
Supplement: Supplementary file 9 — Table S7 [file ECE3-10-8880-s009.tsv]

Method	Baiting	Memory	Build_Time	FPR2	Precision_per_exon	Recall_per_exon	F_1_per_exon	Precision_per_ieb	Recall_per_ieb	F_1_per_ieb	Map_rate	Perfect_rate
exfi	baited	4.363740234375	6H 18M 19S	0.13699999999999998	0.9305854343607461	0.8932107470922936	0.9115151347628491	0.9999844792214401	0.959822549102814	0.9794919989956994	0.9997036942274933	0.9567816866100832
exfi	baited	60.356689453125	6H 33M 12S	0.006770000000000001	0.9468781077458421	0.9095184610689669	0.9278223563262854	0.9999826107226983	0.960527693860636	0.9798581407429512	0.9999248031251822	0.9799581529391639
chopstitch	unbaited	27.92451171875	3H 39M 35S	0.2293	0.7830698537925146	0.7022384057408354	0.7404546796012985	0.997556496577887	0.8945849216395473	0.9432688188421663	0.9875891773035079	0.8946816800671737
chopstitch	unbaited	23.648544921875	3H 31M 55S	0.3137	0.639870148597875	0.5087994120483146	0.5668567646394634	0.9937788052444706	0.7902135658655765	0.8803821205639265	0.9876938658951583	0.7782227526090072
chopstitch	unbaited	17.68505859375	2H 37M 39S	0.5178	0.2868065220387819	0.11647528743000468	0.16567011606732368	0.9850666299094261	0.4000464077343816	0.5690111290045023	0.9918607908438899	0.3648148724538571
chopstitch	unbaited	13.5341015625	2H 38M 7S	0.6579	0.1464636008384876	0.030658899540798177	0.05070403607531618	0.9920593842464395	0.2076655826156988	0.3434396977796359	0.9972395469406417	0.1598604245921862
gmap	NA	4.721357421875	52M 51S	NA	0.883053415277002	0.8835852051420492	0.8833192301703887	0.9018584405377531	0.9024015551105389	0.9021299160805393	0.9846601970303892	0.9072782488965526
