# Supplementary material for: EXFI: Exon and splice graph prediction without a reference genome
Source: Ecol Evol. 2020 Jul 28;10(16):8880–93. doi: 10.1002/ece3.6587 (PMC7452765; doi:10.1002/ece3.6587)
Supplement: Supplementary file 10 — Table S8 [file ECE3-10-8880-s010.tsv]

method	species	build_time	predict_time	total_time
exfi	amex	26H 46M 3S	14M 5S	1d 3H 0M 8S
exfi	char	1H 29M 3S	3M 5S	1H 32M 8S
exfi	char_ref	1H 22M 20S	2M 46S	1H 25M 6S
exfi	drer	2H 29M 19S	5M 56S	2H 35M 15S
exfi	hsap	6H 18M 19S	14M 30S	6H 32M 49S
exfi	ssal	4H 33M 53S	15M 44S	4H 49M 37S
chopstitch_25	char	1H 40M 39S	2M 0S	1H 42M 39S
chopstitch_25	drer	2H 38M 17S	4M 7S	2H 42M 24S
chopstitch_25	ssal	3H 55M 43S	8M 10S	4H 3M 53S
chopstitch_25	char_ref	1H 18M 18S	1M 30S	1H 19M 48S
chopstitch_25	hsap	3H 39M 35S	3M 35S	3H 43M 10S
chopstitch_25	amex	13H 32M 48S	5M 43S	13H 38M 31S
chopstitch_25	plam	NA	NA	NA
chopstitch_50	ssal	2H 45M 47S	11M 51S	2H 57M 38S
chopstitch_50	char	47M 40S	2M 22S	50M 2S
chopstitch_50	char_ref	47M 4S	2M 49S	49M 53S
chopstitch_50	drer	1H 38M 13S	3M 41S	1H 41M 54S
chopstitch_50	amex	NA	NA	NA
chopstitch_50	hsap	NA	NA	NA
chopstitch_50	plam	NA	NA	NA
gmap	amex	7H 33M 4S	NA	NA
gmap	char	13M 58S	23M 22S	37M 20S
gmap	char_ref	16M 31S	2M 37S	19M 8S
gmap	drer	24M 24S	15M 55S	40M 19S
gmap	hsap	52M 51S	18M 34S	1H 11M 25S
gmap	plam	5H 45M 15S	34M 58S	6H 20M 13S
gmap	ssal	49M 45S	32M 30S	1H 22M 15S
